# Supplementary material for: Structural basis of the regulation of the normal and oncogenic methylation of nucleosomal histone H3 Lys36 by NSD2
Source: Nat Commun. 2021 Nov 15;12:6605. doi: 10.1038/s41467-021-26913-5 (PMC8593083; doi:10.1038/s41467-021-26913-5)
Supplement: Supplementary file 5 — Source data [file 41467_2021_26913_MOESM5_ESM.xlsx]

## Sheet: Figure 4a
Figure 4a
	Enzymatic analysis (relative velocity)
										Enzymatic analysis (relative light unit)
		Average	Stdev	esperiment 1	experiment 2	experiment 3	experiment 4				WT_146			No NSD2				Wild type				K992-995-998A			N1034A			E1099K				E1099R
	146_Wild type	0.103095	0.0593601	0.167449	0.0504831	0.0913546				min	experiment 1	experiment 2	experiment 3	experiment 1	experiment 2	experiment 3	experiment 4	experiment 1	experiment 2	experiment 3	experiment 4	experiment 1	experiment 2	experiment 3	experiment 1	experiment 2	experiment 3	experiment 1	experiment 2	experiment 3	experiment 4	experiment 1	experiment 2	experiment 3
	No NSD2	-0.00554984	0.0614698	0.00200534	-0.0865465	-0.000619251	0.0629611			2	10113.7	12648	10278.7	9017	14468	16520.3	10667	17904	17921.7	13542	18673.7	9359.67	11820.7	13449.3	10521.7	14793	11596.7	64913.7	62479.7	63421.7	64488.7	60677.3	62462.7	55016
	Wild type	1	0.140939	0.858636	1.00697	1.19075	0.94365			4	10898	12885.3	9871.67	7974	12817.7	15117.3	11756.3	20303	21497	22064	21712.7	9517	11419.3	13732.3	12393	16532	13760	103872	108041	98699	101647	93716.3	98816.7	84253
	K992-995-998A	0.0572362	0.00550985	0.0617625	0.051101	0.0588451				6	10652	13082.7	12760.7	8974.33	13835.7	16210.7	11319	24663	24979.7	25438.7	26464.7	9938	12239.3	13956	12860.7	16887.7	13362.3	145097	149483	134817	141175	124828	130291	119769
	N1034A	0.324106	0.0639016	0.250362	0.363179	0.358775				8	11506.7	no data	11718.7	8712.33	12886.7	16147	11716.3	28772.7	31211.3	29505	30631.3	10105.7	12280.7	no data	13958.7	19886.3	16561.3	173498	192191	157714	168422	146296	164964	146652
	E1099K	8.52388	1.08884	8.52411	10.0014	7.40964	8.16036
	E1099R	7.25758	0.593949	6.68866	7.87373	7.21035					E1099Q			E1099A			T1121A			T1150A			K1152A			T1154A			D1182A			D1182N
	E1099Q	3.26655	0.146007	3.12575	3.41726	3.25662				min	experiment 1	experiment 2	experiment 3	experiment 1	experiment 2	experiment 3	experiment 1	experiment 2	experiment 3	experiment 1	experiment 2	experiment 3	experiment 1	experiment 2	experiment 3	experiment 1	experiment 2	experiment 3	experiment 1	experiment 2	experiment 3	experiment 1	experiment 2	experiment 3
	E1099A	2.05539	0.426148	1.9194	2.53294	1.71383				2	28707	35574	27211	23921	27538	20325.7	26156.3	29841.3	25018	44607.7	41305.3	44774.3	9941.67	14089	11685	13750.3	17582.7	14919	17542.3	17179.7	14536	16183.7	15611.3	13379.3
	T1121A	2.77777	0.189712	2.84117	2.92767	2.56448				4	42762	51238.3	41104	32787.3	39772	27535.7	40832	41447.3	36038.3	70967	63059	67582	10770	14630.7	12681.7	16816.7	19901.3	17196.7	20453	19573	16017.7	17993	17114	15298.7
	T1150A	5.12718	0.551675	5.41717	4.49099	5.47338				6	59444.3	68101	55251.7	39991.7	49893.3	34402	50841.3	54951	47099	96699.3	79974.7	93360.7	10073.3	15530	12849.3	19951.7	22279.3	20670.7	23245.3	22453	19837.7	19609.7	18890.3	17087.7
	K1152A	0.129645	0.0237562	0.102327	0.141141	0.145466				8	68002.7	78993.3	no data	49064.3	60513.3	42631.7	63592.3	67354	no data	113771	no data	114725	11642.3	15814.7	13716.7	23119.3	26320.7	23453	25708	25481	22845	21793.3	21069.7	no data
	T1154A	0.688392	0.0327781	0.725681	0.664127	0.675369
	D1182A	0.648998	0.0172238	0.633885	0.645359	0.667751
	D1182N	0.426915	0.00472258	0.428449	0.421616	0.430679

## Sheet: Supplementary Figure 8
Supplementary Figure 8
	Kinetic analysis (nM/min)
		nucleosome (mM)	4	2	1	0.5	0.25	0.125	0.0625	0.03125			Methyltransferase activity (relative light unit)
	Wild type	experiment 1	34.1705	29.1114	21.2075	22.3286	16.3112	10.5669	7.7215	4.48179					nucleosome conc (mM)	4			2			1			0.5			0.25			0.125			0.0625			0.03125			0
		experiment 2	31.7978	32.3432	25.595	22.1508	14.8807	11.6295	4.28936	2.99199						measurement 1	measurement 2	measurement 3	measurement 1	measurement 2	measurement 3	measurement 1	measurement 2	measurement 3	measurement 1	measurement 2	measurement 3	measurement 1	measurement 2	measurement 3	measurement 1	measurement 2	measurement 3	measurement 1	measurement 2	measurement 3	measurement 1	measurement 2	measurement 3	measurement 1	measurement 2	measurement 3
		experiment 3	33.0202	33.0526	36.2726	33.21	20.0109	12.8972	9.69209	3.40627					min
													wild type	experiment 1	2	17101	17117	17065	15744	15776	15842	14121	14163	14070	12381	12431	12383	12342	12391	12344	10656	10606	10523	9332	9273	9290	8063	8136	8134	7353	7374	7308
	E1099K	experiment 1	33.0806	29.7927	24.3218	22.9377	14.7363	11.568	5.3499	1.24423					4	23525	23379	23535	20111	20214	20203	17832	17716	17683	17146	17270	17171	16792	16824	16740	12478	12310	12246	11218	11272	11236	9505	9551	9535	7561	7553	7551
		experiment 2	33.8977	33.1507	29.1567	28.2274	14.2318	16.4632	5.55138	6.35611					6	32497	32498	32386	26056	26174	26141	23003	22275	22184	20403	20531	20391	18455	18447	18425	14388	14257	14130	12811	12798	12775	9566	9585	9545	7463	7445	7429
		experiment 3	30.9947	27.572	27.8006	24.9859	18.3875	13.1311	7.96826	1.57226					8	35325	35494	35420	31715	31895	31815	26019	25517	25420	25059	25221	25094	21862	21899	21921	16594	16433	16449	13545	13560	13563	10850	10940	10823	8011	7905	7875
		experiment 4	32.1697	32.9006	27.6259	29.2753	18.1427	no data	7.03309	1.62724				experiment 2	2	17600	18163	18223	14837	15387	15368	14557	14966	15013	14191	14610	14606	11798	12091	12162	10569	10797	10748	10610	10732	10798	8706	8896	8923	7032	7110	7138
															4	23512	24329	24438	21376	21985	22037	19001	19651	19588	17977	18417	18500	17273	17620	17664	12734	12908	12939	10962	11151	11180	9116	9306	9284	7084	7119	7164
	T1150A	experiment 1	40.6924	35.8209	34.5963	33.1938	25.1034	17.8722	9.80873	4.53892					6	28330	29291	29347	26436	27337	27328	24014	24605	24616	21068	21477	21552	18898	19364	19357	14723	14970	14928	11398	11641	11613	10406	10580	10506	8725	8827	8799
		experiment 2	39.3697	33.2768	28.9077	23.7246	21.0943	16.0396	10.7593	7.22454					8	35099	36427	36557	32694	33801	33868	28443	29236	29344	26658	27337	27440	20360	20801	20810	17143	17277	17257	13055	13249	13341	10174	10302	10338	7775	7818	7848
		experiment 3	40.2504	35.8715	32.7809	29.8973	22.4828	20.2783	11.5508	8.65505				experiment 3	2	24531	27046	26462	20468	22483	21985	16960	18257	17932	17222	18310	17963	18912	20059	19718	16907	17778	17625	14579	15072	14844	15123	15626	15362	13780	14238	14026
															4	28106	30938	30469	24184	26118	25586	23490	25339	25016	24217	25838	25421	23477	24876	24436	19503	20643	20213	16955	17638	17298	14926	15413	15154	12598	12957	12632
	T1121A	experiment 1	32.879	20.0206	19.6196	16.5872	16.8535	11.7621	8.21954	3.88005					6	32945	36155	35557	33428	36572	35680	28071	30224	29653	29627	31541	31008	24838	26182	25626	21317	22408	22103	19399	20241	19909	15913	16419	16166	13712	14171	13934
		experiment 2	31.3375	22.7587	22.4267	18.9523	16.5689	11.7599	9.42895	4.35911					8	42267	46346	45640	36924	40140	39263	37064	39721	38959	35210	37453	36879	30431	32329	31769	24236	25353	24826	19686	20329	19909	16916	17382	17131	13191	13378	13034
		experiment 3	32.0339	32.5071	20.6027	22.0936	16.6411	11.8763	8.16726	1.43299
													E1099K	experiment 1	2	18205	18431	18329	16180	16305	16229	14898	15037	15034	14326	14346	14402	13454	13507	13655	11229	11234	11238	8189	8224	8144	9427	9438	9402	6512	6519	6512
															4	24737	25024	25126	22499	22662	22759	19950	20056	20030	19003	19110	19140	16778	16834	16901	13221	13184	13217	9731	9791	9695	9720	9744	9693	6430	6447	6384
															6	30782	31015	31068	28241	28474	28528	24648	24650	24602	23036	23145	23236	19825	19839	19884	15688	15668	15686	10097	10154	10083	9812	9827	9870	6629	6605	6594
															8	36494	36904	36948	32678	32803	32732	28481	28523	28467	27019	27306	27251	21613	21655	21676	17604	17565	17520	11391	11390	11340	10171	10181	10106	7255	7237	7243
														experiment 2	2	23150	23544	23233	20107	20434	20174	20429	20678	20402	20695	20875	20544	20518	20679	20274	19400	19476	19225	16804	16590	16363	10823	10711	10547	12215	12057	11826
															4	30085	30758	30468	27772	28202	27913	28451	29307	28918	26917	27001	26753	25995	26001	25737	23111	23166	22740	18037	17842	17700	16436	16178	15907	13185	12969	12831
															6	36804	37614	37075	32171	32437	32142	31938	32395	31913	31479	31603	31191	27683	27581	27099	27783	27842	27380	19311	19188	18912	16984	16799	16569	11191	10935	10865
															8	41718	42529	41843	39167	39672	39093	37436	37857	37120	36685	36949	36316	28932	28933	28467	28158	28107	27718	19789	19691	19299	14680	14407	14176	no data	no data	no data
														experiment 3	2	20380	20555	20379	18789	19034	18773	17986	18062	17942	16123	16306	16204	15619	15699	15538	no data	no data	no data	14379	14414	14362	12359	12349	12234	9464	9434	9391
															4	26430	26665	26464	24654	24813	24613	23106	23169	22984	21661	21746	21520	19871	19977	19763	no data	no data	no data	15357	15422	15347	11849	11818	11788	10615	10626	10525
															6	32633	32932	32785	30955	31151	30755	28726	28833	28613	no data	no data	no data	23156	23156	22913	no data	no data	no data	16948	16968	16834	13455	13549	13452	9851	9888	9767
															8	38152	38351	38232	37149	37224	37002	33252	33302	33053	no data	no data	no data	25859	25766	25686	no data	no data	no data	18244	18274	18144	12764	12829	12701	10498	10616	10458
														experiment 4	2	20278	20889	21077	18017	18552	18712	17461	17984	18094	17607	18133	18170	16328	16726	16719	15015	15280	15280	11044	11174	11213	10959	11108	11096	10514	10585	10523
															4	26456	27378	27386	23715	24314	24325	23451	24082	24189	23355	24030	23989	19423	19788	19818	17983	18164	18206	15684	16020	15967	11704	11846	11816	10667	10754	10684
															6	32018	32956	33151	28654	29527	29565	27776	28538	28589	27346	27961	28059	22397	22931	22837	20738	20906	20887	14953	15155	15095	11035	11172	11212	10335	10434	10403
															8	37158	38411	38544	33046	34052	34207	33088	33806	33829	31609	32327	32332	26574	27125	27143	22258	22495	22457	16194	16476	16367	12174	12270	12285	10575	10647	10594
													T1150A	experiment 1	2	24238	26222	26472	23303	24636	24890	22595	23502	23651	19996	21123	21093	18885	19700	19828	17390	17988	17890	15805	16347	16417	14361	14797	14765	11596	11957	11801
															4	30215	32499	32599	30848	32650	32862	27579	28253	28488	25129	26507	26693	22764	23580	23676	20450	20961	20995	17926	18653	18575	15048	15411	15281	10954	11031	10979
															6	36909	39566	39971	34384	35889	36017	34668	35722	35886	32315	33940	33965	27545	28486	28491	23566	23952	23880	18803	19454	19456	15489	15939	15890	11374	11504	11433
															8	46241	49318	49825	43988	45828	46160	41311	42590	42715	37765	39350	39383	32735	33661	33757	27556	27943	27930	21552	22217	22145	17080	17402	17336	12042	12139	12027
														experiment 2	2	no data	no data	no data	23905	24515	24498	19215	19726	19738	17720	18129	18088	15718	16273	16132	no data	no data	no data	13853	14258	14288	10841	11152	11230	no data	no data	no data
															4	34321	35535	35571	29362	30109	30301	24923	25514	25460	22598	23147	23249	19467	20106	20015	16513	16880	16935	14753	15006	15154	12507	12791	12804	8338	8506	8548
															6	40303	41607	41758	35800	37130	37379	30473	31437	31647	26838	27503	27506	23591	24238	24230	18961	19332	19317	16843	17229	17385	14087	14259	14330	8574	8664	8719
															8	48591	50364	50297	41783	42951	43077	34959	35654	35812	30687	31475	31506	27236	27955	27910	22391	23031	23365	18667	19117	19106	14906	15127	15069	8673	8908	8854
														experiment 3	2	23958	24456	24431	21883	22320	22398	19558	20039	20017	18189	18287	18195	16623	16638	16531	12864	13276	13277	no data	no data	no data	11084	11097	11003	8370	8370	8342
															4	34382	35125	35055	28643	29069	28999	25454	25781	25676	no data	no data	no data	19994	20242	20192	17654	17956	17945	16234	16227	16080	13487	13529	13458	8736	8804	8687
															6	42439	43107	43154	34397	34860	34801	31644	32213	32248	30527	30830	30741	25355	25738	25536	20440	20615	20536	18368	18337	18253	14822	14989	14829	9384	9315	9387
															8	45937	46786	46753	41946	42755	42669	36211	36538	36552	34236	34684	34635	28490	28806	28808	24704	24950	24706	20399	20548	20452	15935	15963	15955	9034	9042	9044
													T1121A	experiment 1	2	14856	14603	14570	no data	no data	no data	14924	14662	14582	16027	15923	15898	13916	13769	13798	13289	13111	13033	11781	11650	11629	10848	10768	10791	4352	4321	4287
															4	23747	23671	23673	20313	20035	19993	18638	18239	18264	18691	18544	18631	16585	16557	16473	14598	14411	14307	13381	13300	13230	12064	11898	11867	13901	13641	13592
															6	26040	25830	25741	23948	23544	23601	20876	20454	20337	no data	no data	no data	19652	19513	19463	16751	16696	16543	14518	14544	14397	12002	11938	11996	8770	8672	8611
															8	34446	34173	34236	27847	27389	27391	26537	25978	25878	25162	25031	25108	23382	23227	23138	19880	19610	19540	16387	16406	16334	13323	13163	13084	8842	8678	8681
														experiment 2	2	15124	16568	17045	14064	15231	15559	12712	13613	13889	14476	15485	15686	13482	14389	14706	11402	12068	12290	11389	11869	12126	10411	10906	11130	9806	10171	10358
															4	no data	no data	no data	18274	19688	20180	16445	17640	17965	24978	26608	27306	16342	17432	17708	14265	15042	15418	12833	13518	13736	11282	11734	11912	7967	8355	8472
															6	26148	28494	29251	22570	24271	24867	21285	22712	23180	20785	22205	22724	17808	18881	19261	15573	16340	16672	14007	14745	14984	11586	12017	12181	9052	9417	9517
															8	31640	34288	35066	26054	27946	28555	24375	25941	26463	24626	26113	26811	22915	24209	24703	18036	18961	19295	16669	17303	17689	12975	13538	13736	8544	8808	9013
														experiment 3	2	18005	18680	18994	no data	no data	no data	15844	16429	16652	14091	14554	14687	14604	14859	15116	12784	13168	13292	12276	12498	12687	11007	11136	11378	10069	10320	10414
															4	22252	23168	23473	19320	19919	20192	18710	19227	19452	19284	19794	20057	17058	17516	17793	16898	17268	17509	13441	13805	13977	12281	12483	12634	9318	9441	9577
															6	31601	32666	33300	25442	26164	26579	22462	22865	23257	22407	23061	23308	20977	21431	21725	19186	19579	19859	14963	15284	15385	11640	11829	11975	10442	10616	10819
															8	34254	35375	35924	31078	32078	32461	27242	27955	28220	26450	27321	27338	23401	23887	24242	19235	19760	19967	16753	17145	17246	12150	12259	12422	10978	11251	11309

## Sheet: Supplementary Figure 9
Supplementary Figure 9
	Microscale thermophoresis (MST) assay
		Wild type+185bp nucleosome						E1099K+185bp nucleosome						T1150A+185bp nucleosome						Wild type+185bp DNA
		Fnorm [‰]			Fraction bound			Fnorm [‰]			Fraction bound			Fnorm [‰]			Fraction bound			Fnorm [‰]			Fraction bound
	Ligand concentration (M)	experiment 1	experiment 2	experiment 3	Response	RMSE		experiment 1	experiment 2	experiment 3	Response	RMSE		experiment 1	experiment 2	experiment 3	Response	RMSE		experiment 1	experiment 2	experiment 3	Response	RMSE
	3.05176e-10	912.601	917.567	917.519	0.0134002	0.0490802		920.857	912.601	917.567	-0.0165001	0.0938252		908.667	910.695	913.022	-0.0192809	0.0228857		916.111	918.168	920.144	-0.00399694	0.0196186
	6.10352e-10	913.253	917.691	917.666	-0.0242632	0.082576		921.197	913.253	917.691	0.00581512	0.108194		909.336	911.113	912.923	-0.0296137	0.0507827		917.013	919.105	920.762	-0.0203713	0.0239343
	1.2207e-09	915.138	919.014	919.317	0.0534461	0.0714824		921.651	915.138	919.014	0.0487691	0.0477853		910.429	912.305	913.606	0.0444971	0.0522709		917.693	921.615	921.326	-0.0141323	0.0341312
	2.44141e-09	915.995	919.441	920.032	-0.000419427	0.0457466		922.204	915.995	919.441	0.0506559	0.00613824		911.719	914.616	915.186	0.0285872	0.0508399		920.451	922.946	923.659	0.0765576	0.0446929
	4.88281e-09	916.489	920.235	920.661	0.0652087	0.0491256		922.986	916.489	920.235	0.00497798	0.0334058		913.37	915.169	915.686	0.0170675	0.0181318		921.383	922.995	924.361	0.000882208	0.0451289
	9.76563e-09	916.639	920.057	920.618	-0.0101692	0.0747967		922.34	916.639	920.057	0.0312173	0.0368946		912.765	915.037	915.725	0.0678579	0.0266446		919.774	923.244	924.754	0.00423979	0.0347193
	1.95313e-08	917.323	920.624	921.099	0.0485637	0.0262176		923.405	917.323	920.624	-0.0772298	0.0845		913.156	914.994	916.443	0.103855	0.0590127		922.31	922.535	924.657	0.038741	0.0790107
	3.90625e-08	917.077	923.572	921.436	0.319181	0.0349312		925.119	917.077	923.572	0.149071	0.0742373		913.908	915.6	916.742	0.311755	0.0600414		921.372	922.942	925.639	0.0286553	0.0151459
	7.8125e-08	919.6	923.336	923.054	0.497488	0.199862		926.044	919.6	923.336	0.327177	0.0659536		916.466	917.403	919.488	0.59825	0.0100466		921.439	922.281	925.03	0.0227095	0.0719221
	1.5625e-07	921.222	925.175	925.519	0.636259	0.0334714		927.592	921.222	925.175	0.47347	0.147374		917.614	919.428	921.473	0.665085	0.0184569		922.153	922.961	924.748	-0.00652115	0.0703725
	3.125e-07	921.836	925.068	926.299	0.71536	0.0311382		926.199	921.836	925.068	0.619937	0.116848		918.196	920.218	920.993	0.708001	0.0353952		921.553	922.991	925.452	0.111641	0.135264
	6.25e-07	921.607	924.675	925.27	0.712093	0.0216295		926.497	921.607	924.675	0.637257	0.0393634		918.611	920.57	921.486	0.679874	0.0482671		922.16	922.17	924.892	0.060377	0.0455071
	1.25e-06	922.005	925.16	925.823	0.799675	0.0320802		926.367	922.005	925.16	0.757351	0.0107704		918.977	919.927	921.478	0.788822	0.0674687		921.548	923.268	924.603	0.190688	0.0129108
	2.5e-06	921.974	924.815	925.02	0.89092	0.0183195		926.57	921.974	924.815	0.916899	0.0471382		918.778	920.279	920.929	0.997698	0.010706		922.11	923.378	925.006	0.524796	0.0154551
	5e-06	922.611	925.542	925.358	1.11278	0.0472171		926.056	922.611	925.542	0.97892	0.135909		919.345	920.939	921.541	1.11735	0.0412687		922.013	923.278	925.135	0.620667	0.0335899
	1e-05	921.854	925.666	925.167	1.15492	0.0877009		926.398	921.854	925.666	1.07563	0.0808211		919.109	920.728	921.732	1.15718	0.0873419		921.793	0.660765	925.083	0.704119	0.0420737

## Sheet: Supplementary Figure 10a
Supplementary Figure 10a
	Total methyltransferase activity (relative light unit)
			measurement 1	measurement 2	measurement 3	average
	experiment 1	No NSD2	10968	11044	11088	11033.3
		E1099K	571236	574590	577757	574528
		E1099K-L1120M	766935	771538	776548	771674
	experiment 2	No NSD2	9955	10052	10132	10046.3
		E1099K	591321	596108	602621	596683
		E1099K-L1120M	739766	746656	755315	747246
	experiment 3	No NSD2	9130	9152	9259	9180.33
		E1099K	686829	693493	698223	692848
		E1099K-L1120M	896881	904227	909411	903506

## Sheet: Supplementary Figure 10b
Supplementary Figure 10b
western blot
	experiment 1				experiment 2					experiment 3
